# Supplementary material for: Evaluating mortality and recovery of extreme hyperbilirubinemia in critically ill patients by phasing the peak bilirubin level: A retrospective cohort study
Source: PLoS One. 2021 Aug 5;16(8):e0255230. doi: 10.1371/journal.pone.0255230 (PMC8341602; doi:10.1371/journal.pone.0255230)
Supplement: S1 Dataset — (XLSX) [file pone.0255230.s002.xlsx]

## Sheet: Sheet1
Patient No.		Age range		ICU stay		Type of ICU	Location before ICU admission	Reason for ICU admission		BMI	Alcohol drinking	Smoking		DM	HTN	Dyslipidemia		Chronic liver disease		Cancer	HBP area cancer	Other solid cancer	Hematologic cancer	None		HE	DIC	ACLF	IHD	Stroke	AKI	CKD		Sepsis	Shock	Septic	Cardiogenic	Hypovolemic		Hypoxic hepatitis	Obstructive jaundice		CPR	ECMO	Liver surgery	UDCA administration		Initial SOFA score	Number of dysfunctional organs
1		1		5.63611		1	2	1		19.5556	0	0		0	1	0		0		1	0	0	1	0		0	0	0	0	1	0	0		0	1	0	1	0		0	0		1	1	0	0		6	4
2		2		6.67847		1	2	7		18.0324	0	0		0	0	0		0		1	0	0	1	0		0	1	0	0	0	1	0		0	1	0	0	1		1	0		0	0	0	0		12	3
3		5		2.06875		2	3	1		23.0518	1	1		0	0	0		1		1	1	0	0	0		0	0	1	0	0	0	0		0	0	0	0	0		0	0		0	0	0	1		8	3
4		5		12.3736		1	2	1		24.9797	1	1		0	0	0		1		0	0	0	0	1		1	0	1	0	0	1	0		0	1	0	0	1		1	0		0	0	0	0		14	3
5		5		9.57639		1	1	2		21.9206	0	0		1	0	0		0		0	0	0	0	1		0	1	0	0	0	1	0		0	1	0	0	1		1	0		1	1	1	0		9	5
6		8		14.9132		1	1	2		20.3806	1	0		1	1	0		0		0	0	0	0	1		0	1	0	0	0	1	1		1	1	1	0	0		1	0		0	0	0	0		10	4
7		7		38.5382		1	2	1		20.83	0	0		0	0	0		0		0	0	0	0	1		0	1	0	0	0	1	1		1	1	1	0	0		0	0		1	0	0	1		10	4
8		3		53.6729		3	3	1		20.4876	1	0		0	1	0		0		0	0	0	0	1		0	0	0	0	0	1	0		0	0	0	0	0		0	0		0	1	0	1		9	4
9		5		12.7778		1	1	4		29.2378	1	0		0	0	0		1		1	1	0	0	0		1	1	1	0	0	1	0		0	0	0	0	0		0	0		0	0	0	0		13	5
10		6		1.85764		1	1	7		22.8906	0	1		0	0	0		0		1	1	0	1	0		0	1	0	0	0	1	0		0	0	0	0	0		1	1		0	0	0	0		11	4
11		8		43.5569		2	3	3		18.4725	0	0		1	1	0		0		1	0	1	0	0		0	0	0	0	0	1	0		0	0	0	0	0		0	0		0	0	0	1		6	5
12		5		8.37847		1	2	3		22.5861	0	0		0	0	0		0		1	0	1	0	0		0	0	0	0	0	0	0		1	1	1	0	0		0	0		0	0	0	0		8	2
13		6		5.83681		2	3	9		18.7529	1	0		0	1	0		1		1	1	0	0	0		1	1	1	0	0	0	1		0	0	0	0	0		1	0		0	0	0	0		12	5
14		7		6.45		1	2	1		21.2444	0	0		1	1	1		0		1	1	1	0	0		0	1	0	0	0	1	1		0	1	0	0	1		1	0		0	0	0	0		10	3
15		6		8.36389		1	2	1		21.4416	1	1		1	1	0		1		1	1	0	0	0		1	1	1	0	0	1	0		0	1	0	0	1		1	0		0	0	0	1		11	4
16		7		7.63472		1	2	2		26.3879	1	0		0	0	0		0		1	0	1	1	0		0	1	0	0	1	1	0		0	0	0	0	0		0	0		0	0	0	0		12	5
17		7		2.61111		1	2	1		19.4905	0	0		1	0	0		0		1	1	0	0	0		1	1	1	0	0	0	0		0	1	0	0	1		0	0		0	0	0	0		13	3
18		5		11.5243		1	5	3		21.0703	0	0		0	0	0		1		0	0	0	0	1		0	0	1	0	0	1	0		1	1	1	0	0		0	0		0	0	0	0		13	3
19		7		24.7549		2	3	1		23.6719	0	0		0	1	0		0		0	0	0	0	1		0	0	0	0	0	1	0		0	0	0	0	0		1	0		0	1	0	0		10	3
20		7		35.7083		1	2	5		24.8777	0	0		1	1	0		1		1	0	0	1	0		0	1	1	0	0	1	1		1	1	1	0	0		1	0		0	0	0	0		13	7
21		5		6.02778		1	2	2		20.7496	0	0		0	1	0		1		1	0	1	1	0		0	1	1	0	0	1	0		1	1	1	0	0		0	0		0	0	0	0		12	5
22		5		3.30903		1	2	2		19.301	1	1		0	1	0		1		1	1	0	0	0		0	1	0	0	0	0	0		1	1	1	0	0		0	1		0	0	0	0		8	2
23		7		5.85764		1	2	2		20.9894	0	0		1	1	0		0		1	0	1	0	0		0	1	0	0	0	1	1		0	0	0	0	0		0	0		0	0	0	0		11	3
24		7		130.646		1	2	3		24.6121	0	0		0	0	0		0		1	0	1	0	0		0	0	0	0	0	1	0		1	1	1	0	0		0	0		0	0	0	0		7	2
25		6		44.5035		1	2	2		20.7037	1	1		0	1	0		0		1	0	1	0	0		0	1	0	0	0	1	0		1	1	1	0	0		0	0		0	0	0	0		7	4
26		3		3.62708		3	3	3		27.4529	1	1		0	0	0		0		1	0	0	1	0		0	1	0	0	0	1	0		1	1	1	0	0		1	0		0	0	0	0		10	3
27		5		65.4062		1	2	2		23.5953	1	0		0	0	0		0		0	0	0	0	1		0	1	0	0	0	1	0		1	1	1	0	0		0	0		0	0	0	0		6	4
28		7		8.52431		1	2	3		26.3361	0	0		0	1	0		0		1	1	1	0	0		0	1	0	0	0	1	0		1	1	1	0	0		1	0		0	0	0	0		12	3
29		6		13.2465		1	2	1		20.0115	0	1		0	1	0		0		0	0	0	0	1		0	1	0	0	0	1	1		0	1	0	0	1		1	0		0	0	0	0		15	4
30		8		32.4653		3	3	1		23.1535	0	0		0	0	0		0		0	0	0	0	1		0	0	0	0	0	1	0		0	1	0	1	0		0	0		1	0	0	0		8	3
31		6		14.3958		1	1	5		24.9135	1	1		1	0	0		1		1	1	0	0	0		0	1	1	0	1	1	0		1	1	1	0	0		0	0		0	0	0	0		13	3
32		5		3.69444		2	3	1		24.5453	0	0		0	1	0		0		0	0	0	0	1		0	0	0	0	0	1	0		0	0	0	0	0		0	0		0	0	0	0		10	3
33		8		53.6424		1	2	2		22.112	0	0		1	1	0		0		0	0	0	0	1		0	1	0	0	0	1	1		1	1	1	0	0		0	0		0	0	0	1		8	4
34		5		129.92		1	2	2		19.9431	1	0		0	0	0		0		1	0	1	0	0		0	0	0	0	0	1	0		1	1	1	1	0		0	0		0	0	0	0		11	5
35		7		108.951		1	2	2		23.9162	0	0		1	1	1		0		0	0	0	0	1		0	0	0	0	0	1	0		1	0	0	0	0		0	1		0	0	0	0		9	3
36		7		18.7812		1	2	1		29.0222	0	0		1	1	0		1		1	1	0	0	0		0	0	1	0	0	1	0		0	1	0	0	1		0	0		0	0	0	0		12	3
37		6		3.89583		1	2	2		21.3815	0	0		1	1	0		0		1	1	1	0	0		0	0	0	0	0	1	1		1	0	0	0	0		1	0		0	0	0	0		13	5
38		7		6.92361		2	3	4		25.5566	0	0		0	1	0		0		1	1	1	0	0		0	0	0	0	0	0	0		0	0	0	0	0		0	1		0	0	1	0		6	1
39		5		2.21528		1	1	2		25.4534	0	0		0	0	0		1		1	1	1	0	0		0	0	0	0	0	1	0		1	1	1	0	0		0	0		0	0	0	0		15	4
40		7		12.1562		1	1	5		27.9313	0	0		0	1	0		0		1	0	1	0	0		0	1	0	0	0	1	0		1	1	1	0	0		1	0		0	0	0	0		11	4
41		6		4.11111		1	4	2		21.8776	0	1		1	1	0		0		1	0	1	0	0		0	0	0	0	0	1	0		1	1	1	0	0		1	0		0	0	0	0		12	3
42		6		63.2069		1	1	2		21.875	0	0		1	1	0		0		0	0	0	0	1		0	0	0	0	0	1	0		1	0	0	0	0		0	0		0	1	0	0		9	3
43		7		23.7139		1	5	6		20.7422	0	0		1	1	0		0		0	0	0	0	1		0	0	0	0	0	1	1		1	0	0	0	0		1	0		1	0	0	0		8	5
44		6		27.7326		2	3	1		28.1247	1	0		0	0	0		0		1	0	1	0	0		0	0	0	0	0	1	0		0	1	0	0	1		0	1		1	1	0	1		11	3
45		6		10.3542		1	1	2		33.0876	0	0		1	1	0		1		1	1	0	0	0		0	1	1	0	0	1	1		1	1	1	0	0		1	0		0	0	0	0		10	3
46		7		10.0799		1	1	2		21.1652	0	0		0	0	0		0		1	0	0	1	0		0	0	0	0	0	1	0		1	0	0	0	0		0	0		0	1	0	0		11	3
47		7		13.0243		3	3	6		20.8889	0	0		0	1	0		0		0	0	0	0	1		0	1	0	0	1	1	1		0	1	0	0	0		0	0		1	0	0	0		8	6
48		6		52.3576		1	2	2		18.7225	1	1		0	1	0		0		1	1	0	0	0		0	0	0	0	0	1	0		1	0	0	0	0		0	0		0	0	0	1		10	3
49		7		18.8014		1	5	2		16.7493	0	0		0	0	0		1		1	0	0	1	0		0	0	0	0	0	0	0		1	1	1	0	0		0	0		0	0	0	0		10	4
50		6		219.795		2	3	1		16.6359	0	0		0	1	1		0		0	0	0	0	1		0	1	0	0	0	1	1		0	0	0	0	0		0	0		0	1	0	1		9	3
51		6		3.37847		1	2	9		23.2278	1	1		1	0	0		1		1	0	1	1	0		0	1	0	0	0	1	0		1	1	1	0	0		0	0		0	0	0	1		12	4
52		9		49.1632		1	2	2		20.6562	0	0		1	1	0		0		1	0	1	0	0		0	1	0	0	0	1	1		0	0	0	0	0		0	1		0	0	0	0		6	4
53		6		13.1215		1	2	1		20	0	0		0	1	1		0		0	0	0	0	1		0	0	0	0	0	1	0		0	1	0	1	0		0	0		0	0	0	0		9	4
54		7		3.56944		1	2	1		28.5333	0	0		1	1	0		0		0	0	0	0	1		0	1	0	0	0	1	1		0	1	0	1	0		0	0		1	1	0	0		9	4
55		6		6.77014		1	5	5		21.0477	1	1		1	0	0		1		1	0	0	1	0		0	0	0	0	0	1	0		1	1	1	0	0		1	1		0	0	0	0		10	3
56		7		6.17014		1	2	2		18.1052	0	0		0	1	0		1		1	1	0	0	0		0	0	1	0	0	1	0		1	1	1	0	0		0	0		0	0	0	0		9	3
57		7		10.2715		1	2	2		26.3892	0	0		1	1	0		1		1	1	0	0	0		1	0	1	0	0	1	0		0	1	0	0	0		0	0		1	0	0	1		13	4
58		5		9.06944		1	2	2		29.3133	0	0		0	0	0		0		1	0	0	1	0		0	0	0	0	0	1	0		1	1	1	0	0		1	0		0	0	0	0		11	5
59		3		19.4618		3	3	3		16.9855	0	0		0	0	0		0		0	0	0	0	1		0	1	0	0	0	0	1		1	0	0	0	0		0	0		0	0	0	1		7	2
60		7		13.7743		3	3	1		18.4202	0	0		0	0	0		1		0	0	0	0	1		0	0	0	0	1	1	0		0	1	0	1	0		0	0		1	1	0	0		8	5
61		7		3.14444		1	2	1		21.5019	1	0		1	1	0		1		1	1	0	0	0		1	0	1	0	0	1	0		1	1	1	0	1		1	1		0	0	0	1		13	4
62		7		10.5312		1	1	4		19.8667	0	0		1	1	0		0		0	0	0	0	1		0	0	0	0	0	1	1		1	1	1	0	0		0	1		0	0	0	0		13	4
63		5		3.15972		1	2	2		25.6172	1	1		1	1	0		1		1	0	0	1	0		0	0	0	0	0	1	0		1	1	1	0	0		0	0		0	0	0	0		10	4
64		6		12.7472		2	3	1		26.8392	1	1		0	1	0		0		0	0	0	0	1		0	0	0	0	0	1	1		0	0	0	0	0		0	0		0	0	0	0		8	5
65		6		5.14931		2	3	1		24.705	1	1		1	1	0		1		0	0	0	0	1		0	0	0	0	0	1	0		0	0	0	0	0		0	0		0	0	0	0		7	2
66		5		15.9882		3	3	3		18.4013	1	1		0	0	1		1		1	0	1	0	0		0	0	0	1	0	1	0		1	1	1	0	0		1	0		0	0	0	0		10	3
67		6		10.6042		1	2	9		21.0254	1	1		0	0	0		1		0	0	0	0	1		0	1	1	0	0	1	0		0	1	0	0	1		1	0		0	0	0	0		10	4
68		4		5.42361		1	1	5		21.6311	0	0		0	0	0		0		1	0	0	1	0		0	1	0	0	0	1	0		1	1	1	0	0		1	0		0	0	0	0		11	5
69		7		13.1181		3	3	4		23.7118	1	1		1	0	0		1		0	0	0	0	1		0	1	1	0	0	1	0		1	1	1	0	1		1	0		0	0	1	1		9	4
70		7		25.3021		1	5	3		18.4911	0	0		0	1	0		0		0	0	0	0	1		0	1	0	0	1	1	1		1	1	1	0	0		1	0		0	0	0	0		15	5
71		7		7.92361		1	2	2		28.5237	0	0		1	1	0		1		0	0	0	0	1		1	0	1	0	0	1	1		0	0	0	0	0		1	0		0	0	0	0		14	5
72		5		8.38194		1	1	6		23.3278	1	1		1	0	0		1		0	0	0	0	1		1	0	1	0	0	1	0		0	1	0	0	1		1	0		1	0	0	0		12	4
73		7		13.1042		1	1	3		18.9619	0	0		0	1	0		1		1	1	0	0	0		1	1	1	0	0	1	0		1	1	1	0	0		1	0		0	0	0	0		5	3
74		7		14.2986		1	5	2		19.9184	1	1		1	1	0		0		0	0	0	0	1		0	1	0	0	0	1	0		1	1	1	0	0		0	0		0	0	0	0		10	4
75		7		13.7132		2	3	1		20.4382	0	0		0	1	0		0		0	0	0	0	1		0	0	0	0	0	1	1		0	0	0	0	0		0	0		0	1	0	0		9	4
76		3		53.2396		1	2	3		18.5322	0	0		1	1	0		1		0	0	0	0	1		0	0	0	0	0	1	1		1	1	1	0	0		0	0		0	0	0	0		9	4
77		7		13.1076		1	2	2		17.7925	0	0		0	1	0		1		1	0	1	0	0		0	0	1	0	0	0	0		1	0	0	0	0		0	0		0	0	0	0		8	3
78		7		5.52708		1	5	2		17.6471	1	1		0	1	0		0		0	0	0	0	1		0	1	0	0	0	1	1		1	1	1	0	0		0	0		0	0	0	0		13	4
79		6		58.7951		1	2	2		25.0593	1	1		0	0	0		1		1	1	0	0	0		0	0	1	0	0	1	0		1	1	1	0	0		1	0		0	0	0	1		10	3
80		6		1.39583		1	2	4		25.4735	0	0		0	1	0		1		1	1	0	0	0		0	1	1	0	0	1	0		0	1	0	0	1		1	0		0	0	0	0		6	2
81		4		11.5521		1	2	1		21.3294	0	0		1	1	0		1		0	0	0	0	1		0	1	1	0	0	1	1		0	0	0	0	0		0	0		0	0	0	0		11	3
82		6		31.7896		3	3	9		24	0	0		1	0	0		0		0	0	0	0	1		0	1	0	0	0	1	0		1	1	1	0	0		1	0		1	1	0	0		6	6
83		5		13.2069		1	2	5		18.0469	0	0		0	0	0		0		0	0	0	0	1		0	1	0	0	0	1	1		1	1	1	0	0		0	0		0	0	0	0		9	3
84		6		9.15972		1	2	2		22.0855	0	0		1	1	1		1		0	0	0	0	1		0	0	0	0	0	1	1		0	1	0	0	0		1	0		1	0	0	0		9	6
85		7		9.125		1	5	1		20.1205	0	0		0	1	0		1		0	0	0	0	1		0	1	1	0	0	1	0		0	0	0	0	0		1	0		0	0	0	0		6	4
86		4		3.68403		3	3	6		22.0777	1	1		0	0	1		0		1	0	0	1	0		0	0	0	0	0	1	0		1	0	0	0	0		0	0		0	0	0	0		7	4
87		4		13.5646		1	1	1		23.8367	0	1		1	1	0		0		0	0	0	0	1		0	0	0	0	0	1	1		1	1	1	1	0		1	0		1	1	0	1		12	4
88		8		9.32292		1	2	2		20.1145	0	0		1	1	0		0		1	0	1	1	0		0	1	0	0	0	1	0		1	0	0	0	0		0	0		0	0	0	0		7	4
89		6		31.316		1	2	1		20.0889	0	0		0	0	0		0		0	0	0	0	1		0	0	0	0	0	1	0		0	0	0	0	0		0	0		0	0	0	1		12	3
90		6		21.4667		3	5	1		22.2222	0	0		0	1	0		0		0	0	0	0	1		0	0	0	0	1	1	0		0	1	0	0	1		0	0		0	1	0	0		9	5
91		6		15.1632		1	2	3		24.3155	1	1		0	0	1		1		1	0	1	0	0		0	0	1	0	0	0	0		1	0	0	0	0		0	0		0	0	0	1		7	2
92		7		54.9271		1	2	2		23.6332	0	1		0	1	1		0		0	0	0	0	1		0	1	0	0	0	1	1		1	1	1	0	0		0	0		0	0	0	0		10	7
93		6		7.50347		1	4	6		23.4256	0	0		0	0	0		1		1	1	0	0	0		0	0	1	0	1	1	0		0	1	0	0	0		0	0		0	0	0	0		6	4
94		6		3.6875		1	1	1		26.9141	1	1		1	0	1		1		1	1	0	0	0		0	1	1	0	0	1	0		0	1	0	0	1		0	0		0	0	0	0		11	4
95		6		7.22222		1	4	2		27.7257	0	0		1	0	0		1		1	1	1	0	0		0	1	1	0	0	1	0		1	1	1	0	0		0	0		0	0	0	0		11	3
96		7		4.18056		1	2	1		24.341	1	1		0	0	0		0		1	1	1	0	0		0	0	1	0	0	1	0		0	1	0	0	1		0	1		0	0	0	0		12	2
97		6		7.69792		1	1	2		22.8541	0	0		0	1	1		0		1	0	0	1	0		0	1	0	0	0	1	0		1	1	1	0	0		1	0		0	1	0	0		10	3
98		6		7.01042		1	2	2		31.1751	0	0		0	0	0		0		1	0	0	1	0		0	1	0	0	0	1	0		1	0	0	0	0		0	0		0	0	0	0		11	5
99		7		8.87153		1	2	1		23.2872	0	0		1	0	0		0		1	0	1	0	0		0	1	0	1	1	1	0		0	1	0	1	0		1	0		1	1	0	0		9	6
100		6		37.0833		1	2	2		22.1954	0	0		1	0	0		0		1	0	1	1	0		0	0	0	0	0	0	0		1	0	0	0	0		0	1		0	0	0	1		10	3
101		7		16.9132		1	5	2		15.5622	1	0		0	0	0		0		0	0	0	0	1		0	0	0	0	0	1	0		1	1	1	0	0		0	0		0	0	0	1		7	6
102		5		1.09236		3	3	1		28.5547	0	0		0	0	1		1		0	0	0	0	1		0	0	1	0	0	1	0		0	0	0	0	0		0	0		0	1	0	0		11	2
103		7		4.83333		1	2	5		19.4049	0	0		0	1	0		1		1	1	0	0	0		1	0	1	0	0	1	0		1	1	1	0	0		0	0		0	0	0	0		10	4
104		8		16.1771		1	5	4		19.7232	1	0		0	0	0		1		0	0	0	0	1		0	0	1	1	0	1	0		1	1	1	0	0		0	1		0	0	0	0		10	4
105		5		12.6076		1	2	2		21.5775	1	1		1	0	0		0		1	0	0	1	0		0	0	0	0	0	1	0		1	0	0	0	0		1	0		0	0	0	0		11	5
106		6		14.6417		1	2	2		26.6502	0	0		0	1	0		1		1	0	0	1	0		0	1	1	0	1	0	0		1	1	1	0	0		0	0		0	0	0	0		14	4
107		6		8.35278		1	1	2		24.3713	1	0		0	1	0		0		1	1	1	0	0		0	0	0	0	0	1	0		1	1	1	0	0		1	0		0	0	0	0		10	4
108		7		29.375		1	2	2		26.4289	1	1		0	0	0		0		1	0	1	1	0		0	0	0	0	0	1	0		1	0	0	0	0		0	0		0	1	0	0		10	4
109		6		8.01389		1	1	4		23.3425	0	0		0	1	1		0		1	0	0	1	0		0	0	0	0	0	1	1		1	1	1	0	0		1	0		0	0	0	0		14	4
110		4		11.5938		1	1	2		32.872	1	1		0	0	0		0		1	0	0	1	0		0	0	0	0	1	1	0		1	1	1	0	0		0	0		1	0	0	0		10	6
111		5		8.3125		1	2	5		23.1473	0	0		0	0	0		0		1	0	1	1	0		0	0	0	0	0	1	0		1	1	1	0	0		0	0		0	0	0	0		14	4
112		6		9.99653		1	2	4		22.6757	0	1		0	1	0		0		1	1	0	0	0		0	0	0	0	0	1	0		0	1	0	0	1		1	0		0	0	0	0		6	3
113		6		1.88611		1	5	4		24.5018	0	0		0	1	0		1		1	1	0	0	0		0	0	1	0	0	1	0		1	0	0	0	0		0	1		0	0	0	0		10	3
114		5		10.5208		1	2	8		24.0779	0	0		0	1	0		0		1	0	0	1	0		0	1	0	0	0	1	1		0	1	0	0	0		0	0		0	1	0	0		9	4
115		4		10.3611		1	2	9		19.2661	0	0		0	0	0		0		1	0	1	0	0		0	0	0	0	0	1	0		1	0	0	0	0		0	0		0	0	0	1		10	5
116		5		19.8972		1	2	3		20.4476	0	0		0	0	0		0		1	1	1	1	0		0	0	0	0	0	1	1		1	1	1	0	0		0	0		0	0	0	0		11	5
117		7		15.8854		1	5	4		23.2978	0	1		0	1	0		0		1	0	1	0	0		0	1	0	0	1	1	0		0	1	0	0	1		1	0		1	0	0	0		12	4
118		5		37.5174		2	3	2		25.8834	0	0		1	1	0		0		0	0	0	0	1		0	1	0	0	0	1	0		0	0	0	0	0		0	0		0	1	0	0		7	3
119		7		16.7083		1	2	2		25.5568	0	0		0	0	0		1		1	1	0	0	0		1	1	1	0	0	1	1		0	0	0	0	0		0	0		0	0	0	1		11	5
120		5		22.1125		1	2	2		25.7758	0	0		0	1	0		0		1	0	0	1	0		0	0	0	0	0	1	1		1	0	0	0	0		0	0		0	0	0	0		15	4
121		3		14.8208		1	2	2		25.2249	1	0		0	0	0		0		0	0	0	0	1		0	0	0	0	0	1	0		1	0	0	0	0		0	0		0	1	0	1		9	3
122		6		3.14931		1	2	2		15.3787	0	0		0	0	0		1		1	1	0	0	0		0	0	1	0	0	1	0		1	0	0	0	0		0	0		0	0	0	0		14	3
123		5		8.73958		1	5	2		27.3437	1	1		1	1	0		0		1	0	0	1	0		0	1	0	0	0	1	0		1	1	1	1	0		1	0		0	1	0	0		12	5
124		5		9.10069		1	1	4		20.2706	1	1		0	0	0		0		1	1	1	0	0		0	0	0	0	0	0	0		1	1	1	0	0		1	1		0	0	0	1		11	4
125		7		13.5333		1	2	2		25.1821	0	0		0	1	0		1		1	1	1	0	0		0	1	1	0	0	1	0		1	1	1	0	0		0	0		0	0	0	0		8	5
126		3		48.9618		1	2	1		29.7561	0	1		1	1	0		0		0	0	0	0	1		0	0	0	0	1	1	0		1	1	1	1	0		1	0		0	1	0	0		8	5
127		7		20.3368		3	3	3		24.2215	1	0		0	0	0		0		0	0	0	0	1		0	0	0	0	0	1	0		0	1	0	0	1		1	0		1	0	0	0		9	4
128		6		7.90625		3	3	1		38.5306	1	0		0	1	0		0		0	0	0	0	1		0	0	0	0	0	1	0		0	0	0	0	0		0	0		0	1	0	1		9	3
129		5		9.71875		1	1	3		28.2828	0	0		1	0	0		1		1	1	0	0	0		1	1	1	0	0	1	0		1	1	1	0	0		0	0		0	0	0	0		11	4
130		5		14.9458		1	1	2		16.3489	0	0		1	0	0		1		0	0	0	0	1		0	0	1	0	0	1	0		1	1	1	0	0		0	0		0	0	0	0		8	3
131		5		11.8958		1	1	1		24.5181	1	0		0	0	0		1		1	0	1	0	0		0	0	1	0	0	1	0		0	1	0	0	1		1	0		1	0	0	0		5	3
132		6		4.94792		1	1	1		24.1522	1	1		1	1	0		0		0	0	0	0	1		0	0	0	1	1	1	1		1	0	0	0	0		0	0		0	0	0	0		14	4
133		7		20.2014		3	2	3		26.6326	0	1		0	0	0		0		1	0	1	0	0		0	0	0	0	0	1	0		1	1	1	0	0		0	0		0	0	0	0		6	4
134		6		5.95833		1	1	3		28.6639	0	0		0	0	0		0		1	0	1	1	0		0	1	0	0	0	1	0		1	1	1	0	0		1	0		0	0	0	0		12	4
135		4		1.78819		3	3	3		24.1389	0	0		0	0	1		0		1	0	1	0	0		0	0	0	0	0	1	0		1	1	1	0	0		0	0		0	0	0	0		11	3
136		5		7.22222		1	2	2		16.5339	0	0		0	1	0		0		1	0	0	1	0		0	0	0	0	0	1	0		1	0	0	0	0		0	0		0	0	0	0		14	4
137		7		41.3264		1	2	2		22.7583	0	0		1	1	0		0		1	0	0	1	0		0	0	0	0	0	1	1		1	1	1	0	0		1	1		0	0	0	0		11	5
138		6		11.5417		1	2	2		21.8361	0	1		1	0	0		0		1	0	0	1	0		0	0	0	0	0	1	0		1	0	0	0	0		0	0		0	0	0	1		10	4
139		4		24.6979		1	2	2		18.3951	0	0		1	1	0		0		0	0	0	0	1		0	0	0	0	0	1	1		1	1	1	0	0		0	0		1	1	0	0		11	4
140		2		26.2153		1	2	2		30.7444	0	0		1	1	0		0		0	0	0	0	1		0	0	0	0	0	1	1		0	0	0	0	0		0	0		0	0	0	0		6	3
141		2		46.5451		1	2	3		18.6752	0	1		0	0	0		1		1	0	0	1	0		0	0	0	0	0	1	0		1	1	1	0	0		0	0		0	0	0	0		12	3
142		7		84.9062		3	3	3		24.9321	0	0		1	0	0		1		1	0	1	0	0		0	1	0	0	0	0	0		1	1	1	0	0		0	1		0	0	0	0		7	1
143		6		11.8403		1	2	3		21.3399	0	0		1	1	0		0		1	0	1	0	0		0	0	0	0	0	1	1		1	1	1	0	0		1	0		0	0	0	0		11	2
144		3		2.42708		1	1	2		28.2432	1	1		0	0	0		1		1	1	0	0	0		0	0	1	0	0	1	0		1	1	1	0	0		0	0		0	0	0	0		14	2
145		6		61.0729		2	3	3		13.9792	1	1		1	0	0		0		1	0	1	0	0		0	1	0	0	0	1	0		0	0	0	0	0		0	0		1	0	0	0		8	3
146		5		7.84514		3	3	6		21.8109	1	1		0	1	0		1		0	0	0	0	1		1	0	1	0	1	1	0		0	0	0	0	0		0	0		0	0	0	0		7	3
147		2		40.3028		1	2	9		25.9135	0	0		1	1	0		1		1	0	0	1	0		0	0	0	0	0	0	0		1	1	1	0	0		1	0		0	0	0	1		7	4
148		5		23.5556		1	2	2		21.9852	1	1		0	0	0		0		1	0	0	1	0		0	0	0	0	0	0	0		0	0	0	0	0		0	0		0	0	0	0		7	3
149		4		7.99653		1	1	1		24.0601	0	0		1	0	0		0		0	0	0	0	1		0	0	0	0	0	1	0		0	1	0	1	0		0	0		1	1	0	0		9	4
150		6		28.3993		1	5	2		23.6547	1	0		0	0	0		0		0	0	0	0	1		0	0	0	0	0	1	0		1	1	1	0	0		0	0		0	1	0	0		10	3
151		5		28.3299		3	3	4		19.6235	1	1		0	0	0		1		1	1	0	0	0		0	0	1	0	0	1	0		1	1	1	0	0		1	0		0	0	1	1		7	3
152		4		12.2535		1	2	2		20.4761	0	0		0	0	0		1		1	0	0	1	0		0	0	0	0	0	1	0		0	0	0	0	0		1	0		0	0	0	0		14	5
153		3		21.8403		1	1	1		30.6574	0	0		1	0	0		0		0	0	0	0	1		0	1	0	0	0	1	0		0	1	0	1	0		0	0		0	1	0	0		10	4
154		6		4.62569		1	1	1		26.0407	0	0		0	0	0		1		0	0	0	0	1		0	1	1	0	0	1	0		0	1	0	0	1		0	1		0	0	0	0		9	3
155		6		5.9		3	3	6		32.4444	1	0		1	0	0		0		1	0	1	0	0		0	0	0	0	0	0	0		0	0	0	0	0		0	1		0	0	0	0		9	2
156		4		6.87153		1	2	1		25.2363	0	0		0	0	0		0		1	0	1	1	0		0	0	0	0	0	1	0		0	1	0	1	0		1	0		0	1	0	0		10	4
157		6		16.7674		1	1	5		31.4664	0	0		0	1	0		0		0	0	0	0	1		0	1	0	0	1	1	0		1	1	1	0	0		1	0		1	1	0	0		9	5
158		6		25		3	3	6		24.4038	1	1		0	1	0		0		1	0	0	1	0		0	1	0	0	1	1	0		0	0	0	0	0		0	0		0	0	0	0		10	5
159		5		26.9757		2	3	3		17.1969	1	0		0	1	0		0		1	0	1	0	0		0	0	0	0	0	0	0		0	0	0	0	0		0	0		0	0	0	0		4	2
160		6		25.0174		1	1	2		25.3812	1	0		0	1	1		0		1	0	0	1	0		0	1	0	0	0	1	0		1	1	1	0	0		0	0		0	0	0	0		12	5
161		6		17.1528		1	2	1		24.3791	0	0		0	1	0		1		1	0	0	1	0		0	0	0	0	0	1	0		0	1	0	0	1		0	0		0	0	0	1		11	5
162		8		42.409		3	2	3		29.5684	1	1		0	0	0		0		1	0	1	0	0		0	1	0	0	0	1	0		1	1	1	0	0		1	0		0	0	0	1		13	4
163		4		15.4944		1	2	5		19.429	1	0		0	0	1		0		1	0	1	1	0		0	1	0	0	0	1	0		0	0	0	0	0		0	0		0	0	0	0		11	5
164		5		7.16319		1	2	8		22.2731	1	1		0	1	0		0		1	0	0	1	0		0	0	0	0	1	0	0		1	1	1	0	0		0	0		0	0	0	0		12	5
165		6		5.69792		1	2	2		18.2899	0	0		0	0	0		0		1	0	1	0	0		0	1	0	0	0	1	0		1	1	1	0	0		0	0		0	0	0	0		10	5
166		3		8.77083		1	4	9		24.3375	0	0		0	0	0		0		1	0	0	1	0		0	0	0	0	0	0	0		1	1	1	0	0		0	0		0	1	0	0		12	3
167		7		26.1514		1	2	2		22.0018	1	1		0	1	0		0		0	0	0	0	1		0	1	0	0	0	1	0		0	1	0	0	0		0	0		1	1	0	1		7	4
168		7		9.04931		1	1	1		20.7899	1	1		0	1	0		0		1	0	0	1	0		0	0	0	0	0	1	1		0	0	0	0	0		1	0		0	0	0	0		10	3
169		6		6.33611		3	2	3		21.5438	0	0		1	1	0		0		1	0	0	1	0		0	1	0	0	0	1	0		1	1	1	0	0		1	0		0	0	0	0		12	4
170		5		12.3264		1	2	2		21.9388	0	0		0	0	0		0		1	0	1	1	0		0	1	0	0	0	0	0		1	1	1	0	0		0	1		0	0	0	0		8	5
171		5		4.12847		1	1	3		27.1442	1	1		0	0	0		1		1	1	0	0	0		1	1	1	0	0	1	0		1	0	0	0	0		0	0		0	0	0	0		13	4
172		4		20.1875		1	1	3		22.4602	1	0		1	0	0		0		1	0	0	1	0		0	1	0	0	0	0	0		1	1	1	0	0		0	0		0	0	0	0		7	3
173		7		13.4306		1	2	2		19.6131	1	1		0	0	0		1		1	1	0	0	0		0	1	1	0	0	1	0		0	0	0	0	0		1	0		0	0	0	1		11	3
174		5		79.316		1	1	6		16.1843	0	0		1	0	0		1		0	0	0	0	1		0	1	1	0	1	1	0		0	0	0	0	0		0	0		0	0	0	0		12	6
175		6		27.3785		1	2	2		25.2028	1	1		0	1	0		0		1	0	1	0	0		0	0	0	0	0	0	0		1	1	1	0	0		0	1		0	1	0	1		7	2
176		4		13.0278		1	1	2		20.3203	0	0		0	0	0		1		1	1	0	1	0		0	1	0	0	0	0	0		1	1	1	0	0		0	0		0	0	0	0		12	3
177		5		3.05625		1	2	2		27.9478	1	1		0	0	0		1		0	0	0	0	1		0	1	1	0	0	1	0		0	1	0	0	0		0	0		1	0	0	0		12	4
178		5		222.41		1	2	2		24.2215	1	0		1	1	0		0		0	0	0	0	1		0	1	0	0	0	1	1		0	0	0	0	0		0	0		0	0	0	0		4	6
179		5		13.9653		1	2	2		22.6015	0	0		0	0	0		1		1	0	0	1	0		0	1	0	0	1	1	0		1	0	0	0	0		0	0		0	0	0	0		12	6
180		5		27.6389		1	2	2		24.0697	0	1		1	0	0		0		1	0	1	0	0		0	0	0	0	0	0	0		1	1	1	0	0		0	0		0	1	0	0		10	3
181		2		30.6646		1	2	2		18.654	0	0		0	0	0		0		1	0	0	1	0		0	1	0	0	0	1	0		0	0	0	0	0		1	0		1	0	0	0		11	5
182		6		19.8472		2	3	2		24.8301	0	0		0	0	0		0		1	0	1	0	0		0	0	0	0	0	1	0		0	0	0	0	0		0	0		0	0	0	1		6	3
183		3		49.0069		1	2	9		18.7453	0	0		0	0	0		0		1	0	0	1	0		0	1	0	0	0	1	0		1	1	1	0	0		1	0		0	0	0	1		12	6
184		5		4.97222		1	2	2		20.9402	0	1		0	0	0		0		1	0	1	0	0		0	0	0	0	0	0	0		1	0	0	0	0		0	0		0	0	0	0		13	4
185		3		15.3472		3	2	3		28.2168	0	0		1	0	0		0		1	0	0	1	0		0	1	0	0	0	1	0		1	1	1	0	0		1	0		0	0	0	0		10	6
186		7		55.4132		2	3	2		20.2974	0	0		0	0	0		1		1	0	1	0	0		0	1	0	0	0	0	0		0	0	0	0	0		0	0		0	0	0	0		7	3
187		7		15.3472		1	1	2		23.7259	0	0		1	1	0		0		0	0	0	0	1		0	0	0	0	0	1	1		1	1	1	0	0		0	0		0	0	0	0		9	5
188		6		6.90625		1	2	3		16.8603	0	1		0	1	0		0		1	0	0	1	0		0	0	0	0	0	0	0		1	0	0	0	0		0	0		0	0	0	0		12	3
189		6		39.2396		1	2	2		23.2785	0	0		1	0	0		0		1	1	1	0	0		1	1	0	0	1	1	0		1	1	1	0	0		0	0		0	0	0	0		9	4
190		4		7.67361		3	3	4		17.7509	0	0		0	0	0		0		1	0	1	0	0		0	0	0	0	0	1	1		1	1	1	0	0		0	1		0	0	1	0		6	2
191		6		2.65278		1	5	4		20.5816	0	1		1	1	0		0		1	1	0	0	0		0	0	0	0	0	1	0		1	1	1	0	0		1	1		0	0	0	0		7	2
192		6		10.934		2	3	2		25.601	0	1		1	0	0		0		1	0	1	0	0		0	1	0	0	0	1	0		0	1	0	1	0		1	0		1	1	0	0		9	4
193		9		3.125		1	2	1		19.5572	0	1		0	0	0		0		0	0	0	0	1		0	1	0	0	0	0	0		0	1	0	1	0		0	1		1	0	0	0		10	4
194		4		27.7674		1	5	2		19.2044	1	0		1	0	0		0		1	0	0	1	0		0	0	0	0	0	1	0		0	0	0	0	0		0	0		0	0	0	0		7	5
195		4		5.6875		1	1	5		24.9998	0	0		0	0	0		0		1	0	0	1	0		0	1	0	0	0	1	0		1	1	1	0	0		0	0		0	0	0	1		11	6
196		3		8.85764		1	2	3		26.807	0	0		0	0	1		0		1	0	1	0	0		0	0	0	0	0	1	0		1	1	1	0	0		0	0		1	0	0	0		8	4
197		7		20.684		2	3	4		22.8703	1	0		1	1	0		0		1	1	0	0	0		0	0	0	0	0	1	0		1	0	0	0	0		0	0		0	0	1	1		11	5
198		6		53.9201		3	5	3		27.7397	1	0		1	1	0		1		0	0	0	0	1		0	0	1	0	0	1	0		1	1	1	0	0		0	0		0	0	0	0		11	3
199		7		9.07639		1	2	8		29.2	0	0		0	0	0		0		1	0	0	1	0		0	1	0	0	1	1	0		1	1	1	0	0		1	0		0	0	0	1		10	5
200		6		23.5868		1	2	2		28.7568	0	0		0	1	0		0		0	0	0	0	1		0	0	0	0	1	1	1		1	1	1	0	0		0	0		0	0	0	0		14	6
201		7		8.03472		1	2	2		22.9138	0	1		0	0	0		0		1	1	1	0	0		0	1	0	0	0	1	0		1	0	0	0	0		1	0		0	0	0	0		10	5
202		6		11.5312		1	5	5		22.2214	0	0		0	1	0		0		0	0	0	0	1		0	1	0	0	0	1	0		1	1	1	0	0		1	0		0	0	0	0		10	5
203		5		19.0556		3	1	3		27.5019	1	1		1	0	0		0		0	0	0	0	1		0	0	0	0	0	1	1		1	1	1	0	0		0	0		0	0	0	0		10	2
204		6		14.2083		1	2	2		21.5002	1	1		0	0	0		0		1	0	0	1	0		0	0	0	0	0	0	0		1	0	0	0	0		0	0		0	0	0	0		12	3
205		7		16.0208		1	2	5		22.5895	0	0		0	1	0		0		0	0	0	0	1		0	0	0	0	0	1	1		1	1	1	0	0		1	0		0	0	0	0		8	3
206		3		4.96875		1	2	9		22.7697	0	1		0	0	0		0		1	0	0	1	0		0	1	0	0	0	0	0		1	1	1	0	0		0	0		0	0	0	1		11	2
207		5		8.69097		1	2	1		22.232	1	0		1	0	0		1		0	0	0	0	1		0	1	0	0	1	1	0		0	1	0	0	1		1	0		0	1	0	0		7	5
208		3		19.8993		1	2	1		19.0311	1	1		0	0	0		0		1	0	0	1	0		0	1	0	0	0	1	0		0	1	0	0	1		1	0		0	0	0	0		12	5
209		6		48.2222		1	2	9		16.9362	0	0		0	0	0		0		1	0	0	1	0		0	1	0	0	0	1	1		0	0	0	0	0		0	0		1	1	0	1		9	4
210		7		8.45486		1	2	2		19.2526	0	0		1	1	0		0		1	0	1	0	0		0	1	0	0	0	1	1		1	0	0	0	0		0	0		0	0	0	0		9	3
211		5		3.04167		1	2	9		18.2023	1	0		0	0	0		0		1	0	0	1	0		0	1	0	0	0	1	0		1	1	1	0	0		1	0		0	0	0	0		14	4
212		8		9.4375		3	3	3		14.0371	1	1		0	0	0		0		1	0	0	1	0		0	1	0	0	0	1	0		0	0	0	0	0		0	0		0	0	0	0		12	4
213		7		0.559028		3	3	3		20.1716	0	0		0	1	0		0		1	1	0	0	0		0	0	0	0	0	0	0		0	0	0	0	0		0	1		0	0	1	0		4	1
214		4		9.98264		2	3	6		23.902	1	1		0	0	0		0		1	0	1	0	0		0	0	0	0	0	1	0		0	1	0	0	1		1	0		0	0	0	0		7	2
215		8		5.90278		1	2	1		23.6304	0	0		0	1	0		0		0	0	0	0	1		0	1	0	0	0	1	1		0	1	0	1	0		1	0		1	0	0	0		8	5
216		4		37.8056		3	3	3		18.0315	0	0		0	0	0		0		1	0	1	0	0		0	0	0	0	0	1	0		1	1	1	0	1		1	0		0	0	0	0		5	5
217		7		10.3021		1	2	5		24.3689	1	1		1	1	0		0		1	0	0	1	0		0	0	0	0	0	1	0		0	0	0	0	0		1	0		0	0	0	0		12	5
218		3		19.8646		1	5	2		28.0404	0	0		0	0	0		0		0	0	0	0	1		0	1	0	0	0	1	0		1	1	1	0	0		1	0		1	1	0	0		6	4
219		6		3.33681		1	2	9		31.1679	0	0		0	0	0		1		1	1	0	0	0		0	1	1	0	0	1	0		1	1	1	0	0		0	0		0	0	0	0		8	3
220		7		7.34722		3	5	1		19.9481	0	0		1	1	0		0		0	0	0	0	1		0	1	0	0	0	1	1		0	1	0	0	1		1	0		1	0	0	0		11	5
221		5		4.47222		1	1	2		25.3548	1	1		1	0	1		1		0	0	0	0	1		0	1	1	0	0	1	0		1	1	1	0	0		0	0		1	1	0	0		11	4
222		6		58.0062		3	2	3		26.7162	0	0		1	1	0		0		1	0	1	0	0		0	1	0	0	0	1	0		1	1	1	0	0		1	0		0	0	0	1		7	4
223		7		10.7882		1	2	2		24.5392	0	0		0	0	0		0		0	0	0	0	1		0	0	0	0	0	1	0		1	0	0	0	0		0	0		0	0	0	0		9	4
224		5		6.65972		1	2	3		19.5385	0	0		0	0	0		1		1	0	0	1	0		0	1	0	0	0	1	0		1	1	1	0	0		1	0		0	0	0	0		9	5
225		5		19.0243		1	2	3		28.2397	1	0		1	1	0		0		1	0	0	1	0		0	1	0	0	0	1	0		1	1	1	0	0		0	0		0	0	0	1		10	4
226		5		34.8681		1	5	6		27.5482	1	1		0	0	0		0		0	0	0	0	1		0	0	0	0	1	1	0		0	1	0	0	0		1	0		1	0	0	0		8	4
227		7		27.7951		2	3	1		28.9564	0	1		0	1	0		0		0	0	0	0	1		0	1	0	0	0	1	1		0	0	0	0	0		0	0		0	0	0	0		9	2
228		2		29.7396		1	5	1		15.6401	0	0		0	0	0		0		1	0	0	1	0		0	1	0	0	0	1	0		1	1	1	1	0		0	0		0	1	0	1		8	4
229		5		10.2604		1	2	1		25.3906	0	0		1	1	0		0		0	0	0	0	1		0	0	0	0	0	1	0		0	1	0	1	0		0	0		1	0	0	0		9	5
230		5		19.6667		1	1	2		21.2445	0	1		0	0	0		0		0	0	0	0	1		0	1	0	0	0	1	1		1	1	1	0	0		1	0		0	0	0	0		10	4
231		7		25.2812		1	2	1		18.0841	0	0		0	1	0		0		1	0	1	0	0		0	1	0	0	0	1	1		0	1	0	0	1		1	0		0	0	0	0		10	3
232		6		8.79514		1	2	2		22.4947	1	1		0	0	0		0		1	0	0	1	0		0	1	0	0	0	0	0		1	0	0	0	0		0	0		0	0	0	0		9	3
233		5		7.51736		1	1	2		23.4351	1	1		0	0	0		0		1	1	0	1	0		0	0	0	0	0	1	0		0	0	0	0	0		0	0		0	0	0	1		13	4
234		6		22.691		1	2	6		23.539	1	0		1	1	0		0		0	0	0	0	1		0	0	0	0	1	1	0		0	1	0	0	0		0	0		0	0	0	0		10	4
235		7		2.64931		1	2	8		21.5595	0	0		0	1	0		0		1	1	1	0	0		1	1	0	0	0	1	0		0	0	0	0	0		0	1		0	0	0	1		8	4
236		5		5.96181		1	2	2		23.8087	1	0		0	0	0		0		1	0	0	1	0		0	1	0	0	0	1	0		1	0	0	0	0		0	0		0	0	0	0		8	5
237		6		1.73194		1	2	1		26.2596	1	1		0	0	0		0		1	0	1	0	0		0	0	0	0	0	1	0		0	0	0	0	0		0	0		0	0	0	0		9	4
238		5		15.5931		1	1	1		21.9924	0	0		0	0	0		1		1	1	0	0	0		0	0	1	0	0	1	0		0	1	0	1	0		0	1		1	1	0	0		8	5
239		6		9.06736		1	1	2		20.3244	1	1		1	0	0		1		0	0	0	0	1		1	1	1	0	0	1	1		0	0	0	0	0		0	0		0	0	0	0		10	4
240		5		10.8576		1	2	1		22.3974	1	1		0	0	0		1		0	0	0	0	1		1	1	1	0	0	1	0		0	1	0	0	1		0	0		0	0	0	1		8	4
241		2		8.25		1	2	1		18.0986	0	0		0	0	0		0		1	0	0	1	0		0	1	0	0	0	1	0		1	1	1	1	0		1	0		0	1	0	0		10	5
242		5		13.8542		2	3	2		20.0146	1	1		0	0	0		0		1	0	1	0	0		0	0	0	0	0	0	0		0	0	0	0	0		0	0		0	0	0	0		10	3
243		6		8.19444		1	1	2		19.5312	1	1		0	0	0		1		0	0	0	0	1		1	1	1	0	0	1	0		1	1	1	0	0		1	0		0	0	0	0		13	5
244		5		28.809		2	3	2		22.3986	0	0		0	0	0		0		1	0	1	0	0		0	0	0	0	0	1	0		0	0	0	0	0		1	0		0	1	0	0		6	3
245		6		16.2153		1	1	3		18.6107	1	1		0	0	0		0		1	0	1	0	0		0	0	0	0	0	1	0		1	1	1	0	0		0	0		0	0	0	0		11	5
246		6		2.04514		1	5	7		27.3585	1	1		0	0	0		0		1	0	0	1	0		0	1	0	0	0	1	0		0	0	0	0	0		1	0		0	0	0	0		12	4
247		6		15.9028		3	3	9		24.8443	1	0		1	1	0		0		0	0	0	0	1		0	1	0	0	0	1	1		1	1	1	0	0		0	0		0	0	0	0		12	3
248		5		34.2639		1	2	5		24.7659	0	0		0	0	0		0		1	1	0	1	0		0	1	0	0	0	0	0		1	0	0	0	0		1	0		0	0	0	0		13	3
249		6		15.4861		1	2	9		21.1637	0	0		0	0	0		0		0	0	0	0	1		0	1	0	0	1	1	0		1	1	1	0	0		1	0		0	0	0	0		13	5
250		6		78.5597		1	1	3		25.9862	1	1		1	1	1		0		0	0	0	0	1		1	1	0	0	1	1	0		1	0	0	0	0		0	0		0	0	0	0		10	3
251		2		3.86806		1	2	1		26.6698	1	1		0	1	0		0		0	0	0	0	1		0	0	0	0	0	1	0		0	0	0	0	0		1	0		1	1	0	0		10	4
252		5		21.9542		1	2	2		21.2615	0	1		1	1	0		0		1	0	0	1	0		0	1	0	0	0	1	0		1	0	0	0	0		0	0		0	0	0	0		11	6
253		2		17.2049		1	2	5		17.6299	0	0		0	0	0		0		1	0	0	1	0		0	1	0	0	0	0	0		1	1	1	0	0		1	0		0	0	0	0		11	3
254		7		21.9306		1	2	2		23.6501	0	1		0	0	0		0		1	0	1	0	0		0	1	0	0	0	1	0		1	0	0	0	0		1	0		1	1	0	0		6	4
255		4		13.6042		1	2	2		24.3627	1	0		0	0	0		0		1	0	0	1	0		0	1	0	0	1	1	0		1	0	0	0	0		0	0		0	0	0	1		9	5
256		5		19.9444		3	3	3		22.9551	1	1		0	0	0		1		1	1	1	0	0		0	1	1	0	0	1	0		1	1	1	0	0		0	0		0	0	0	0		12	3
257		5		8.20833		1	5	8		21.8676	0	1		0	1	0		0		1	0	1	1	0		0	1	0	0	0	1	0		0	0	0	0	0		0	0		0	0	0	0		10	3
258		5		13.9479		1	2	2		24.39	0	0		0	1	0		0		1	0	0	1	0		0	1	0	0	1	1	0		0	0	0	0	0		0	0		0	0	0	1		12	6
259		5		12.7431		1	2	2		20.0893	1	1		1	0	0		1		1	1	1	0	0		0	1	0	0	1	1	0		1	1	1	0	0		0	0		0	0	0	0		10	6
260		7		163.316		2	3	3		19.1746	0	0		0	0	0		0		0	0	0	0	1		0	0	0	0	0	0	0		0	0	0	0	0		0	0		0	1	0	1		6	2
261		6		8.48125		1	2	2		21.6354	1	1		1	0	0		0		1	0	0	1	0		0	1	0	0	0	1	0		1	1	1	0	0		0	0		0	0	0	0		11	4
262		2		11.6285		1	1	3		17.7043	0	0		0	0	0		0		1	1	0	1	0		0	1	0	0	0	0	0		1	1	1	0	0		0	0		0	1	0	0		9	4
263		6		14.934		3	3	3		27.4467	0	1		0	0	0		1		1	1	1	0	0		1	1	1	0	0	1	0		1	1	1	0	0		1	0		0	0	0	0		9	4
264		7		12.9486		1	1	1		24.224	1	1		0	1	0		0		0	0	0	0	1		0	0	0	1	0	1	1		0	0	0	0	0		0	0		0	0	0	1		11	5
265		3		14.0972		1	2	9		24.2254	1	1		0	0	0		0		1	0	0	1	0		0	1	0	0	0	1	0		1	0	0	0	0		0	0		0	0	0	0		13	4
266		7		25.1389		1	2	2		23.5111	0	0		0	1	0		0		1	0	1	0	0		0	1	0	0	0	1	0		1	0	0	0	0		0	0		0	1	0	0		6	6
267		7		10.1701		1	5	2		18.7328	0	0		1	1	0		0		1	0	0	1	0		1	1	0	0	1	1	0		1	0	0	0	0		0	0		0	0	0	0		11	6
268		7		2.59375		1	2	3		23.1008	0	0		1	0	0		1		1	1	0	0	0		1	1	1	0	0	0	0		1	1	1	0	0		0	0		0	0	0	1		12	4
269		5		2.38194		1	2	9		22.5648	1	1		0	0	0		1		1	1	0	0	0		1	1	1	0	0	0	0		1	1	1	0	0		0	0		0	0	0	0		8	3
270		6		24.5556		1	2	2		16.9967	1	1		0	0	0		0		1	1	1	0	0		0	1	0	0	0	1	0		1	0	0	0	0		0	0		0	0	0	1		9	4
271		7		23.7465		1	2	9		27.6395	1	0		0	1	0		0		1	0	0	1	0		0	1	0	0	0	1	0		1	0	0	0	0		0	0		0	0	0	0		10	4
272		4		9.10486		1	2	2		19.2131	0	0		0	0	0		0		1	0	0	1	0		0	1	1	0	0	1	0		1	1	1	0	0		0	0		1	0	0	0		12	5
273		7		26.8854		3	1	1		29.6846	0	0		1	1	0		0		0	0	0	0	1		0	1	0	1	0	1	0		0	0	0	0	0		0	0		0	0	0	0		8	3
274		5		79.1458		1	2	2		15.2057	0	0		1	1	0		0		0	0	0	0	1		0	0	0	0	0	1	1		1	0	0	0	0		0	0		0	0	0	1		7	3
275		6		8.51319		1	2	2		23.0908	1	1		1	0	0		0		1	0	0	1	0		0	0	0	0	1	1	0		1	1	1	0	0		0	0		0	0	0	0		13	5
276		5		7.96528		1	1	3		22.4913	0	0		0	0	0		1		1	1	0	0	0		0	1	1	0	0	1	0		1	1	1	0	0		1	0		0	0	0	0		11	5
277		7		2.47222		1	1	6		22.7112	1	1		0	1	0		0		1	0	1	0	0		1	0	0	0	0	1	0		0	0	0	0	0		0	0		0	0	0	0		9	6
278		7		2.51389		1	2	1		23.2967	0	0		0	1	0		1		0	0	0	0	1		0	1	0	0	0	1	0		1	1	1	0	1		0	0		0	0	0	1		7	2
279		6		32.9514		1	5	2		21.862	1	1		0	0	0		0		0	0	0	0	1		0	1	0	0	0	1	0		0	1	0	1	0		0	0		1	1	0	0		9	5
280		3		24.7014		1	2	7		18.8281	1	0		1	1	0		0		0	0	0	0	1		0	1	0	0	0	0	0		0	0	0	0	0		0	0		0	0	0	0		8	2
281		5		13.2292		1	2	3		24.684	1	1		0	0	0		0		1	0	0	1	0		0	0	0	0	0	1	1		1	0	0	0	0		0	0		0	0	0	0		13	5
282		7		5.93542		3	1	1		21.5566	1	1		1	0	0		0		0	0	0	0	1		1	1	0	0	1	1	0		1	1	1	0	0		1	0		0	0	0	1		10	5
283		4		14.1736		1	5	2		21.2803	1	1		0	0	0		1		0	0	0	0	1		0	1	1	0	0	1	0		0	1	0	0	0		0	0		1	0	0	0		14	4
284		5		33.809		1	5	1		21.25	1	0		0	0	0		0		1	0	1	0	0		0	1	0	0	0	1	0		0	0	0	0	0		0	0		0	0	0	1		10	4
285		5		35.316		1	2	2		21.6222	0	0		1	0	0		0		1	0	0	1	0		0	1	0	0	0	1	0		1	0	0	0	0		0	0		0	0	0	0		10	4
286		5		30.1667		1	2	1		20.1811	1	0		0	0	0		0		1	1	0	0	0		0	1	0	0	0	1	0		0	1	0	0	1		1	0		0	0	1	0		4	3
287		1		22.441		1	5	2		23.3844	0	0		0	0	0		0		1	1	1	0	0		0	1	0	0	0	1	0		1	1	1	0	0		0	1		0	0	0	0		9	3
288		4		23.7986		1	2	3		19.6492	1	0		0	0	0		1		1	0	0	1	0		0	1	1	0	0	0	0		1	1	1	0	0		0	0		0	0	0	0		13	3
289		3		8.76389		1	2	2		22.5534	0	0		0	0	0		0		1	0	0	1	0		0	1	0	0	1	1	1		1	0	0	0	0		0	0		0	0	0	0		11	6
290		2		10.5472		1	2	2		14.9383	0	0		0	0	0		0		1	0	0	1	0		0	1	0	0	0	1	0		1	1	1	0	0		0	0		0	0	0	0		14	4
291		6		4.85764		1	2	3		22.6201	0	1		1	1	0		0		1	0	0	1	0		0	0	0	0	0	1	0		1	0	0	0	0		0	0		0	0	0	0		12	6
292		4		8.71181		1	2	2		25.4499	1	1		0	0	0		0		1	1	0	1	0		0	1	0	0	0	1	0		1	0	0	0	0		0	0		0	0	0	0		12	6
293		6		9.91319		1	2	3		20.1835	1	1		0	1	0		0		1	0	0	1	0		0	1	0	0	0	1	0		1	0	0	0	0		0	0		0	0	0	0		12	5
294		4		4.875		1	2	1		18.9426	0	1		0	0	0		1		1	1	0	0	0		0	0	1	0	0	1	0		0	1	0	0	1		1	0		0	0	0	0		10	2
295		4		17.4076		3	5	1		18.7888	1	1		0	0	0		0		0	0	0	0	1		0	0	0	0	1	1	0		1	1	1	0	0		0	0		1	0	0	0		6	6
296		6		33.6389		1	2	2		24.0206	0	0		0	1	0		0		1	0	0	1	0		0	1	0	0	0	0	0		1	0	0	0	0		0	0		0	0	0	0		11	3
297		5		52.2535		1	5	1		19.8163	1	1		0	0	0		0		1	0	1	0	0		0	1	0	0	0	1	0		1	1	0	0	1		1	0		1	0	0	1		7	3
298		4		7.81042		1	5	2		22.6953	0	0		1	1	0		0		0	0	0	0	1		0	1	0	0	0	1	1		1	1	1	0	0		0	0		1	1	0	0		14	5
299		7		31.3229		2	3	4		19.9284	0	0		0	1	0		0		1	1	1	0	0		0	1	0	0	0	1	0		0	0	0	0	0		1	0		0	0	1	0		6	3
300		6		20.9653		1	2	2		22.4064	0	0		0	1	0		0		1	0	0	1	0		0	1	0	0	0	1	0		1	0	0	0	0		0	1		0	0	0	0		13	5
301		6		15.316		3	5	1		28.4529	0	1		0	1	0		0		0	0	0	0	1		0	1	0	1	0	1	0		0	0	0	0	0		1	0		0	0	0	1		6	4
302		5		12.2083		1	2	2		21.8516	1	1		1	1	1		0		1	1	1	0	0		0	0	0	0	0	0	0		1	0	0	0	0		0	1		0	0	0	1		9	2
303		5		79.7847		1	5	2		19.5041	0	1		1	1	0		0		0	0	0	0	1		0	1	0	0	0	1	0		0	0	0	0	0		0	1		0	1	0	0		7	5
304		7		7.10069		1	5	5		25.3142	1	0		0	0	0		1		1	1	0	0	0		1	0	1	0	0	1	0		0	0	0	0	0		1	1		0	0	0	0		10	3
305		5		5.10417		1	2	2		23.5824	1	1		1	1	0		0		1	1	0	1	0		0	1	0	0	0	1	0		1	1	1	0	0		0	0		0	0	0	0		12	4
306		5		21.3326		1	5	2		24.9135	0	1		0	0	0		0		1	0	0	1	0		0	1	0	0	0	0	0		1	1	1	0	0		1	0		0	1	0	1		14	3
307		7		12.7569		3	3	7		25.1562	0	1		0	1	0		0		0	0	0	0	1		0	0	0	0	0	1	0		0	0	0	0	0		0	0		0	0	0	0		11	2
308		5		12.4097		1	1	1		22.6257	1	1		0	1	0		1		1	1	0	0	0		1	1	1	0	0	1	1		0	1	0	0	1		0	0		0	0	0	0		12	4
309		6		37.375		1	2	2		24.9679	1	0		1	1	0		0		1	1	0	0	0		0	0	0	0	0	1	0		1	0	0	0	0		0	1		0	0	0	1		11	3
310		6		2.80208		1	5	3		22.7336	0	1		0	1	0		0		0	0	0	0	1		0	0	0	0	0	1	1		1	0	0	0	0		0	0		0	0	0	0		6	4
311		5		4.92014		2	3	4		19.5156	0	0		0	1	0		0		0	0	0	0	1		0	1	0	0	1	1	0		0	0	0	0	0		1	0		0	0	0	0		8	4
312		6		7.05556		1	2	2		24.2148	1	1		1	1	0		0		1	0	0	1	0		0	1	0	0	0	1	0		1	1	1	0	0		0	0		0	0	0	0		8	5
313		7		34.8215		2	3	1		21.2571	1	1		0	0	0		0		0	0	0	0	1		0	1	0	1	1	1	0		0	0	0	0	0		0	0		0	0	0	1		9	5
314		5		8.72708		1	2	8		25.0036	1	1		0	0	0		0		1	0	0	1	0		0	1	0	0	0	1	0		0	1	0	0	0		1	0		1	1	0	1		10	5
315		7		15.0708		1	2	1		26.6852	0	1		0	0	0		1		1	1	0	0	0		0	1	1	0	0	1	0		0	1	0	0	1		1	0		1	0	0	0		8	3
316		4		18.1951		1	2	1		20.4849	0	0		0	1	0		1		0	0	0	0	1		0	1	1	0	0	1	0		0	1	0	1	0		0	0		0	1	0	0		8	4
317		7		40.7465		1	2	2		25.2695	1	1		0	0	0		0		1	0	0	1	0		0	1	0	0	0	0	0		1	1	1	0	0		0	0		0	0	0	0		13	4
318		6		10.0451		1	2	2		24.5778	1	0		0	1	0		0		1	0	0	1	0		0	1	0	0	0	1	1		1	1	1	0	0		0	0		0	1	0	0		13	4
319		4		49.3125		1	2	1		24.6965	0	0		0	0	1		0		0	0	0	0	1		0	0	0	0	0	1	0		0	1	0	1	0		0	0		1	0	0	1		9	4
320		3		3.18403		3	3	4		24.9135	0	0		0	0	0		0		0	0	0	0	1		0	1	0	0	0	1	0		0	1	0	0	1		1	0		0	1	1	0		13	4
321		6		10.1458		1	1	2		24.368	0	0		0	1	0		0		1	1	0	1	0		0	1	0	0	0	1	1		1	1	1	0	0		0	0		0	0	0	0		10	6
322		6		0.753472		2	3	4		25.7082	0	0		1	0	0		0		1	1	0	0	0		0	0	0	0	0	0	0		0	0	0	0	0		0	1		0	0	1	0		4	1
323		3		22.9375		1	2	2		16.0926	0	0		0	0	0		0		1	0	0	1	0		0	0	0	0	0	0	0		1	0	0	0	0		0	0		0	0	0	0		10	4
324		4		34.9965		1	2	1		20.6851	0	0		0	1	1		0		1	0	0	1	0		0	1	0	0	0	1	0		0	1	0	0	1		0	0		1	0	0	0		12	6
325		7		2.20486		1	2	5		22.3214	1	1		0	1	0		0		1	1	1	0	0		0	0	0	0	0	1	0		1	0	0	0	0		0	0		0	0	0	0		10	3
326		5		11.1181		2	3	2		20.6021	1	1		0	0	0		0		1	0	1	0	0		0	0	0	0	0	0	0		0	0	0	0	0		0	0		1	0	0	0		7	3
327		6		3.65972		1	2	3		25.5859	1	0		1	1	0		0		1	1	0	1	0		1	1	0	0	0	1	0		1	1	1	0	0		0	0		0	0	0	0		12	5
328		5		42.566		1	2	4		22.8117	1	1		0	0	0		1		0	0	0	0	1		0	1	1	0	0	1	0		1	1	1	0	0		1	0		0	0	0	0		10	4
329		7		29.9167		3	5	1		21.9556	0	0		0	1	0		0		0	0	0	0	1		0	0	0	1	1	1	0		0	0	0	0	0		0	0		1	0	0	1		7	5
330		7		20.0069		1	2	2		18.6684	0	1		0	1	0		0		1	0	1	0	0		0	1	0	0	0	1	0		1	1	1	0	0		0	0		1	1	0	0		9	5
331		5		7.18056		1	2	3		21.2825	0	1		0	0	1		0		0	0	0	0	1		0	1	0	0	0	1	0		1	1	1	0	0		0	0		0	0	0	0		11	3
332		4		5.59722		3	2	3		20.5693	0	0		0	0	1		0		1	0	0	1	0		0	1	0	0	0	0	0		1	0	0	0	0		0	0		0	0	0	0		9	1
333		3		2.21528		1	5	2		24.9609	0	0		0	0	0		0		0	0	0	0	1		0	1	0	0	0	1	0		0	1	0	0	0		1	0		0	1	0	0		14	5
334		5		2.59375		3	3	1		20.1872	0	1		0	0	0		1		0	0	0	0	1		0	1	1	0	0	1	0		0	1	0	0	1		0	0		0	0	0	0		12	2
335		6		21.2708		1	5	2		25.3906	0	1		0	0	0		0		0	0	0	0	1		0	1	0	0	0	1	1		1	1	1	0	0		1	0		0	1	0	0		12	5
336		7		2.75347		2	3	5		23.4806	1	1		1	0	0		0		1	0	1	0	0		0	1	0	0	0	1	0		0	1	0	0	1		0	0		1	1	0	0		8	3
337		3		7.04167		1	5	1		23.5547	1	0		0	0	0		0		0	0	0	0	1		0	1	0	0	0	1	0		0	1	0	1	0		1	0		1	1	0	0		8	4
338		4		10.8938		1	2	2		26.0428	0	1		0	0	0		0		1	0	0	1	0		0	0	0	0	0	1	0		1	0	0	0	0		0	0		0	0	0	1		9	5
339		6		13.8333		1	2	5		24.2187	1	1		0	1	0		1		1	1	0	0	0		1	1	1	0	0	1	0		0	0	0	0	0		0	0		0	0	0	1		10	4
340		6		3.45625		1	2	1		25.0822	1	1		1	1	0		0		1	1	0	0	0		0	1	0	0	0	1	0		1	1	0	0	1		1	0		0	0	0	0		4	3
341		5		19.134		3	3	4		26.5498	1	1		0	1	0		1		1	1	0	0	0		0	1	1	0	0	1	0		1	1	1	0	1		1	0		1	0	1	0		9	3
342		7		3.14236		1	5	2		25.4687	1	0		0	1	0		0		1	0	0	1	0		0	1	0	0	0	1	0		1	1	1	0	0		1	0		1	0	0	0		10	5
343		6		7		1	2	5		21.7859	0	0		0	0	0		0		1	0	0	1	0		0	1	0	0	1	1	0		1	1	1	0	0		0	0		0	0	0	0		13	5
344		6		13.1424		1	2	1		19.8857	1	1		1	0	0		0		0	0	0	0	1		0	0	0	0	0	1	0		0	1	0	1	0		0	0		0	1	0	0		9	5
345		7		5.33056		1	2	3		26.7888	1	1		0	0	0		0		0	0	0	0	1		0	1	0	0	0	1	0		1	0	0	0	0		1	0		1	0	0	0		10	4
346		4		29.7569		1	5	2		13.3551	1	1		0	0	0		1		1	0	0	1	0		0	1	1	0	0	1	0		1	1	1	0	0		0	0		0	0	0	1		11	4
347		7		15.5063		3	3	1		18.3375	0	0		0	1	0		0		0	0	0	0	1		0	1	0	1	0	1	0		0	1	0	1	1		1	0		1	0	0	1		10	5
348		6		38.1528		1	5	1		23.3609	1	0		1	0	0		0		0	0	0	0	1		0	1	0	1	1	1	0		0	0	0	0	0		1	0		0	1	0	0		12	5
349		4		6.29861		1	2	2		17.0325	0	0		0	0	0		0		1	0	0	1	0		0	0	0	0	0	1	1		1	0	0	0	0		0	0		0	0	0	0		11	5
350		8		9.27778		1	2	4		22.025	0	0		0	1	0		0		1	1	0	0	0		0	1	0	0	0	1	0		1	1	1	0	0		1	1		0	0	0	0		13	3
351		3		22.2569		3	5	1		18.2531	0	0		0	1	0		0		0	0	0	0	1		0	1	0	0	0	1	0		0	1	0	0	1		1	0		0	1	0	1		7	2
352		3		10.9132		1	1	4		29.5225	1	0		1	0	0		0		0	0	0	0	1		0	1	1	0	0	1	0		0	0	0	0	0		0	0		0	0	0	0		12	3
353		6		3.94444		2	3	4		17.5056	1	1		0	1	0		0		1	1	0	0	0		0	1	0	0	0	0	0		0	0	0	0	0		0	1		0	0	1	0		8	3
354		6		0.809028		2	3	4		22.3446	1	1		0	0	0		0		1	1	0	0	0		0	0	0	0	0	1	0		0	0	0	0	0		0	1		0	0	1	0		5	2
355		7		2.20139		2	3	4		21.2277	0	1		0	1	0		0		0	0	0	0	1		0	0	0	0	0	1	1		0	0	0	0	0		0	0		0	1	0	0		11	3
356		7		16.9646		1	2	1		26.2222	0	0		1	1	0		0		0	0	0	0	1		0	1	0	1	0	1	1		0	0	0	0	0		0	0		1	0	0	0		5	5
357		4		7.92708		1	2	2		18.198	1	0		0	0	0		0		1	0	0	1	0		0	0	0	0	0	0	0		1	1	1	0	0		0	0		0	0	0	0		11	4
358		5		5.02083		1	2	3		27.686	1	0		0	0	0		0		1	0	0	1	0		0	1	0	0	0	1	0		1	1	1	0	0		0	0		0	0	0	0		14	4
359		7		63.8819		1	2	2		19.2126	1	1		0	0	0		1		1	1	1	0	0		0	0	1	0	0	1	0		1	1	1	0	0		0	0		0	0	0	1		9	3
360		5		12.3403		1	2	3		24.3431	1	1		0	0	0		0		1	1	1	0	0		0	1	0	0	0	1	1		1	1	1	0	0		0	0		0	0	0	1		11	4
361		4		15.2535		1	2	9		31.0376	1	1		0	0	0		1		0	0	0	0	1		0	1	1	0	0	1	0		1	1	1	0	0		0	0		0	0	0	1		11	5
362		6		8.48264		2	3	4		26.9983	1	1		0	1	0		0		1	1	0	0	0		0	1	0	0	1	1	0		0	0	0	0	0		1	1		0	0	1	1		7	3
363		5		37.8576		1	5	2		17.0422	0	0		1	1	0		0		1	1	1	0	0		0	1	0	0	1	1	0		1	1	1	0	0		1	0		0	0	0	0		10	5
364		6		12.8229		1	5	2		26.4744	1	1		1	1	0		0		1	0	1	0	0		0	1	0	0	1	1	0		1	1	1	0	0		0	0		0	0	0	0		9	6
365		7		7.87153		2	3	4		25.9556	0	0		1	1	0		0		1	1	0	0	0		0	0	0	0	0	0	0		0	0	0	0	0		0	1		0	0	1	1		8	1
366		4		26.9688		1	2	2		20.2291	0	0		0	0	0		0		1	1	0	1	0		0	1	0	0	0	1	0		0	1	0	0	1		0	0		0	0	0	0		8	6
367		4		6.08819		1	5	1		21.0828	1	1		0	0	0		1		0	0	0	0	1		0	0	1	0	0	0	0		0	1	0	1	0		0	0		1	1	0	0		8	4
368		5		16.4069		1	2	2		23.6262	0	1		1	1	0		1		0	0	0	0	1		0	1	1	0	0	1	0		1	1	1	0	0		0	0		0	1	0	0		10	4
369		6		7.27083		1	5	8		21.1525	1	0		0	1	0		0		0	0	0	0	1		0	1	0	0	1	1	1		0	0	0	0	0		0	0		0	0	0	0		11	4
370		6		23.1181		1	1	4		26.5322	0	0		1	0	0		0		1	1	0	0	0		0	0	0	0	0	0	0		0	1	0	0	1		1	0		0	0	0	0		11	2
371		3		14.3056		1	2	1		22.1388	1	1		1	1	0		0		0	0	0	0	1		0	1	0	0	0	1	1		0	0	0	0	0		0	0		0	1	0	0		9	4
372		3		2.07708		1	5	1		19.2744	0	0		0	0	0		0		0	0	0	0	1		0	1	0	0	0	1	0		0	1	0	1	0		0	0		0	1	0	0		10	4
373		8		10.8285		1	1	2		22.3556	0	0		0	1	0		0		0	0	0	0	1		0	1	0	0	0	1	1		1	1	1	0	0		1	0		0	0	0	1		11	3
374		8		12.9028		1	5	5		19.5703	1	1		0	1	0		1		1	1	0	0	0		0	1	1	0	0	1	0		1	1	1	0	0		0	0		0	0	0	0		8	4
375		7		31.1736		1	2	2		17.8666	0	1		0	0	0		0		1	0	1	0	0		0	1	0	0	0	1	0		1	1	1	0	0		0	0		0	0	0	0		9	4
376		3		11.691		1	2	8		19.7778	1	0		0	0	0		0		1	0	0	1	0		0	1	0	0	0	1	0		0	0	0	0	0		0	0		0	0	0	0		9	4
377		7		5.47222		1	5	2		20.2153	1	0		0	1	0		0		0	0	0	0	1		0	1	0	1	0	1	0		1	1	1	0	0		0	0		0	0	0	0		10	5
378		6		14.2486		1	2	3		17.4355	0	0		0	0	0		0		1	0	1	1	0		0	1	0	0	0	1	0		1	1	1	0	0		0	0		0	0	0	0		13	4
379		6		1.97569		1	5	4		22.9778	0	0		1	1	0		0		1	0	1	0	0		1	1	0	1	0	1	0		0	0	0	0	0		0	0		0	0	0	0		12	4
380		7		61.3819		1	2	3		22.215	1	1		0	1	0		0		1	0	1	0	0		0	1	0	0	0	1	0		1	1	1	0	0		1	0		0	0	0	0		9	4
381		5		3.78472		2	3	4		40.0573	0	0		0	0	0		0		1	1	0	0	0		0	0	0	0	0	0	0		0	0	0	0	0		0	1		0	0	1	0		6	1
382		5		7.82292		1	1	9		19.6072	0	0		0	0	0		0		0	0	0	0	1		0	0	0	0	1	0	0		0	0	0	0	0		0	0		0	0	0	0		8	3
383		7		21.4444		3	3	3		22.3948	0	0		0	1	0		0		0	0	0	0	1		0	1	0	0	0	1	0		1	1	1	0	0		0	0		0	1	0	0		9	5
384		6		5.10208		1	2	2		19.8914	1	1		0	1	0		0		1	1	0	0	0		0	1	0	0	0	1	0		1	1	1	0	0		0	1		0	0	0	0		12	4
385		3		7.49931		3	3	1		22.1607	1	1		0	0	1		0		0	0	0	0	1		0	1	0	0	0	1	0		0	0	0	0	0		1	0		1	1	0	0		8	5
386		4		18.0813		1	2	2		28.0816	1	1		0	0	0		1		0	0	0	0	1		0	0	1	0	0	0	0		1	0	0	0	0		0	0		0	0	0	1		7	2
387		5		6.27431		1	2	5		20.5882	1	1		0	0	0		0		1	0	1	0	0		0	1	0	0	0	1	1		1	1	1	0	0		1	0		0	0	0	0		13	3
388		6		7.65972		1	4	9		25.8773	0	0		0	1	0		0		0	0	0	0	1		0	1	0	0	0	1	1		1	1	1	0	0		1	0		0	0	0	0		9	2
389		6		1.72569		3	3	3		22.2664	1	1		0	0	0		0		1	0	1	0	0		0	0	0	0	0	0	0		1	0	0	0	0		0	0		0	0	0	0		5	1
390		5		5.88542		1	5	1		16.1592	1	1		0	0	0		0		0	0	0	0	1		0	1	0	1	0	1	0		1	1	1	0	0		0	0		0	1	0	0		10	4
391		6		45.7188		3	3	6		17.6114	1	1		1	0	0		0		1	0	1	0	0		0	1	0	0	0	1	1		1	1	1	0	0		0	1		0	0	0	1		12	4
392		5		7.20139		1	2	2		23.5242	1	0		0	0	0		0		1	1	0	1	0		0	0	0	0	0	1	0		0	0	0	0	0		0	0		0	0	0	1		9	4
393		6		3.49653		1	2	2		18.4911	1	1		1	0	0		1		1	1	0	0	0		0	0	1	0	0	1	0		1	1	1	0	0		1	0		0	0	1	0		10	3
394		4		14.9792		1	2	3		23.4741	0	0		0	0	0		1		1	0	0	1	0		1	1	1	0	0	1	0		1	1	1	0	0		0	0		0	0	0	1		10	5
395		8		10.375		1	2	2		23.8581	0	0		0	0	0		1		1	0	1	0	0		0	0	1	0	0	1	0		1	1	1	0	0		0	0		0	0	0	1		6	3
396		5		9.88542		1	2	4		27.565	1	1		0	1	0		1		1	1	1	0	0		0	1	1	0	0	1	0		1	1	1	0	0		1	0		0	0	1	0		9	4
397		6		29.6076		1	5	5		19.0311	1	0		0	1	0		0		0	0	0	0	1		0	1	0	1	1	1	1		1	1	1	0	0		0	0		1	1	0	0		10	6
398		4		5.59375		1	1	2		20.5033	1	1		0	0	0		0		1	1	0	1	0		0	1	1	0	0	1	0		1	1	1	0	0		0	0		0	0	0	0		11	4
399		6		8.95139		1	1	4		21.4628	1	1		0	1	0		1		0	0	0	0	1		0	1	1	0	0	1	0		1	1	1	0	0		1	0		0	0	0	0		9	4
400		7		17.5194		1	5	2		20.202	1	1		0	0	0		0		0	0	0	0	1		0	1	0	0	1	1	0		1	1	1	0	0		1	0		0	1	0	0		9	5
401		4		6.04167		1	2	2		26.3423	0	1		1	1	0		0		1	0	0	1	0		0	1	0	0	1	1	0		1	1	1	0	0		0	0		0	0	0	0		15	6
402		5		8.39236		1	2	1		22.715	1	1		0	0	0		1		1	0	1	0	0		0	0	1	0	0	1	0		0	1	0	1	0		0	0		0	0	0	1		7	5
403		7		31.8333		2	3	4		24.2169	0	0		0	1	0		0		1	1	0	1	0		1	0	0	0	0	1	0		0	0	0	0	0		1	1		0	0	1	1		7	5
404		5		2.24444		1	5	1		25.7706	0	0		1	1	0		1		0	0	0	0	1		0	1	0	0	1	1	0		0	1	0	1	0		0	0		0	1	0	0		10	5
405		6		6.57986		3	3	1		23.3671	0	0		0	1	0		0		0	0	0	0	1		0	0	0	0	0	1	0		1	1	1	0	0		1	0		0	0	0	0		8	3
406		6		25.5382		3	5	1		24.579	0	1		0	1	0		0		0	0	0	0	1		0	0	0	0	0	1	0		0	1	0	0	1		1	0		0	0	0	1		6	3
407		6		75.7292		3	3	3		22.9496	0	0		0	0	0		0		1	0	1	0	0		0	1	0	0	0	1	0		1	1	1	0	0		0	0		0	0	0	1		6	5
408		5		2.15486		1	2	2		23.2785	0	0		1	0	0		0		1	0	0	1	0		0	1	0	0	0	1	0		1	1	1	0	0		1	0		0	0	0	0		13	6
409		6		5.74653		1	2	2		20.0437	1	1		0	0	0		0		1	1	0	1	0		0	1	0	0	0	0	0		1	0	0	0	0		0	1		0	0	0	1		9	3
410		5		4.16319		1	5	4		29.0941	1	1		0	0	0		1		1	1	0	0	0		0	1	1	0	0	1	0		0	0	0	0	0		0	0		0	0	0	1		12	3
411		6		19.9792		1	2	2		19.2636	1	1		1	1	0		0		1	0	1	1	0		0	1	0	0	0	1	0		1	1	1	0	0		1	0		0	0	0	1		8	6
412		5		8.95833		3	5	9		19.0657	1	1		1	1	0		0		0	0	0	0	1		0	1	0	1	0	1	0		1	1	1	0	0		1	1		0	1	0	1		9	4
413		5		5.77431		1	5	2		24.1672	0	0		0	0	1		1		0	0	0	0	1		0	1	1	0	1	1	0		1	1	1	0	0		0	0		0	0	0	0		15	4
414		8		16.8993		1	2	2		21.0962	0	0		0	0	0		1		1	0	1	0	0		0	1	1	0	1	1	0		1	1	1	0	0		0	0		0	1	0	1		8	5
415		5		22.8326		3	5	1		30.9375	1	0		0	1	0		0		0	0	0	0	1		0	1	0	1	0	1	0		0	0	0	0	0		1	0		1	1	0	1		6	4
416		5		22.7014		1	2	2		25.7657	0	0		0	0	0		0		0	0	0	0	1		0	1	0	0	0	0	0		1	1	1	0	0		0	0		0	0	0	1		6	3
417		3		9.25		1	5	5		23.0457	0	0		0	0	0		0		0	0	0	0	1		0	1	0	0	1	1	1		0	0	0	0	0		0	0		0	0	0	1		11	6
418		3		10.6021		2	3	1		20.6266	0	0		0	0	0		1		0	0	0	0	1		0	0	1	0	0	1	1		0	1	0	1	0		1	0		0	1	0	1		8	4
419		7		27.1326		1	5	2		16.2222	0	0		0	0	0		0		0	0	0	0	1		0	1	0	0	0	1	0		0	1	0	0	0		0	0		0	1	0	1		8	3
420		6		14.025		1	5	2		24.7405	1	0		0	1	0		0		0	0	0	0	1		0	1	0	0	0	1	0		1	1	1	0	0		0	0		0	0	0	0		8	3
421		5		13		1	5	1		35.5188	1	1		1	1	0		0		0	0	0	0	1		0	1	0	1	0	1	0		0	1	0	1	0		1	0		0	1	0	0		12	5
422		8		1.625		1	5	4		20.804	0	0		0	0	0		0		0	0	0	0	1		0	1	0	0	0	1	0		1	1	1	0	1		1	1		0	0	0	0		10	4
423		6		13.6403		1	5	3		27.6444	0	0		1	1	0		0		1	0	1	0	0		0	1	0	0	0	1	0		1	1	1	0	0		0	0		1	0	0	0		13	3
424		4		12.3264		1	5	1		29.2734	1	1		0	0	0		1		0	0	0	0	1		0	1	1	0	0	1	0		0	1	0	0	1		1	0		0	0	0	0		10	3
425		7		45.1215		1	2	3		17.2218	0	0		0	0	0		0		1	1	0	0	0		0	1	0	0	0	1	0		1	1	1	0	0		1	1		0	0	1	1		5	2
426		4		21.0569		1	5	2		19.2388	0	1		0	0	0		0		0	0	0	0	1		0	1	0	1	0	1	0		1	1	1	0	1		0	0		0	0	0	0		13	5
427		5		4.10069		1	1	1		21.551	1	1		0	0	0		1		0	0	0	0	1		1	1	1	0	0	1	0		0	1	0	0	1		1	0		0	0	0	1		10	4
